# Supplementary material for: METHimpute: imputation-guided construction of complete methylomes from WGBS data
Source: BMC Genomics. 2018 Jun 7;19:444. doi: 10.1186/s12864-018-4641-x (PMC5992726; doi:10.1186/s12864-018-4641-x)
Supplement: Supplementary file 2 — Tables S1-S5. (XLSX 23 kb) [file 12864_2018_4641_MOESM2_ESM.xlsx]

## Sheet: Table SI1-Mapping_stats
Supplementary Data
Table SI-1: Species, lines, sample information, accessions and mapping metrics describing the datasets used in this study.
Species	Lines	Sample	Data	Citation (author, year)	Citation (title)	Read length	Aligned Reads	Aligned Reads (after removing duplicates)	Base mapped (no duplicates)	Coverage (in total X) (after removing duplicates)	Coverage (per cytosine) (after removing duplicates)
Arabidopsis thaliana	Col-0	WT_replicate_2	SRX174203	Stroud et al. 2013	Comprehensive Analysis of Silencing Mutants Reveals Complex Regulation of the Arabidopsis Methylome	50	104238199	100508394	4869559427	40.6923	15.7414
Arabidopsis thaliana	Col-0	WT_replicate_3	SRX174204	Stroud et al. 2013	Comprehensive Analysis of Silencing Mutants Reveals Complex Regulation of the Arabidopsis Methylome	50	55119488	53052808	2507906150	20.9572	8.58898
Arabidopsis thaliana	Col-0	Arabidopsis_merged	n/a			50	154578049	149041017	7160275269	59.8346	23.2395
Oryza Sativa	Japonica nipponbare	NPB_1	SRX205347	Stroud et al. 2013	Plants regenerated from tissue culture contain stable epigenome changes in rice	50	138377644	137995828	6646814343	17.7521	7.35388
Oryza Sativa	Japonica nipponbare	NPB_2	SRX205348	Stroud et al. 2013	Plants regenerated from tissue culture contain stable epigenome changes in rice	50	126118530	125694632	6095925530	16.2808	6.88265
Oryza Sativa	Japonica nipponbare	NPB_3	SRX205349	Stroud et al. 2013	Plants regenerated from tissue culture contain stable epigenome changes in rice	50	110455226	80289839	3874229039	10.3472	4.64056
Oryza Sativa	Japonica nipponbare	Rice_merged	n/a			50	340038341	341209027	16406236144	43.8172	18.6125
Zea mays	B73	B73_rep_1	SRX159573	Regulski et al. 2013	The maize methylome influences mRNA splice sites and reveals widespread paramutation-like switches guided by small RNA	50	138380358	137415061	6796164831	3.18309	1.60102
Zea mays	B73	B73_rep_2	SRX159574	Regulski et al. 2013	The maize methylome influences mRNA splice sites and reveals widespread paramutation-like switches guided by small RNA	100	287193822	284135484	13833132853	6.47897	3.25101
Zea mays	B73	B73_rep_3	SRX159575	Regulski et al. 2013	The maize methylome influences mRNA splice sites and reveals widespread paramutation-like switches guided by small RNA	100	205228450	202511741	9998600226	4.683	2.40179
Zea mays	B73	Maize_merged	n/a			100	630802630	623684584	30609554404	14.3365	7.22167

## Sheet: SI2-Reference_and_annotations
Supplementary Data
Table SI-2: Reference genomes characteristics, respective publications and annotation files used in the study.
	Arabidopsis thaliana, col-0	Oryza saitva, japonica nipponbare	Zea mays B73
Genome used	TAIR10	IRGSP-1.0	AGPv4
Sequenced genome length	120 mb	374 mb	2.135 gb
Approx. repeat content	0.1	28 – 35%	0.85
Reference DOI	10.1038/35048692	10.1038/nature03895	10.1126/science.1178534
Annotation files links	Genes and Repeats: https://www.arabidopsis.org/download_files/Genes/TAIR10_genome_release/TAIR10_gff3/TAIR10_GFF3_genes_transposons.gff	Genes: http://rice.plantbiology.msu.edu/pub/data/Eukaryotic_Projects/o_sativa/annotation_dbs/pseudomolecules/version_7.0/all.dir/all.gff3 Repeats: from the website: http://genome.jgi.doe.gov/pages/dynamicOrganismDownload.jsf?organism=Osativa file: Osativa_323_v7.0.repeatmasked_assembly_v7.0.gff3.gz	Genes: ftp://ftp.ensemblgenomes.org/pub/plants/release-34/gff3/zea_mays/Zea_mays.AGPv4.34.gff3.gz Repeats: http://ftp.gramene.org/CURRENT_RELEASE/data/gff3/zea_mays/repeat_annotation/B73v4.TE.filtered.gff3

## Sheet: SI3-Merged_datasets_coverage
Supplementary Data
Table SI-3: Coverage of the merged Arabidopsis, Rice and Maize datasets that were used in the saturation analysis.
	downsample	coverage (strand specific)	coverage total
Arabidopsis merged 60X	0.103093	2.55641	6.34317
	0.206186	5.03067	12.6179
	0.309278	7.45197	18.8431
	0.412371	9.84345	25.035
	0.515464	12.2169	31.197
	0.618557	14.5781	37.3316
	0.701031	16.4592	42.2198
	0.731959	17.1638	44.0506
	0.773196	18.1019	46.4882
	0.804124	18.804	48.3134
	0.835052	19.506	50.1374
	0.865979	20.2074	51.9591
	0.907216	21.1407	54.3846
	0.938144	21.841	56.203
	0.969072	22.54	58.0187
	1	23.2394	59.8346
Rice merged 40X	0.0879121	1.64296	3.86223
	0.0989011	1.84821	4.34487
	0.120879	2.25866	5.31018
	0.153846	2.87414	6.75741
	0.197802	3.69456	8.68709
	0.296703	5.53924	13.0263
	0.395604	7.38245	17.363
	0.5	9.22409	21.697
	0.604396	11.2692	26.5118
	0.703297	13.1073	30.8412
	0.802198	14.9442	35.1695
	0.901099	16.7791	39.4945
	1	18.6124	43.8172
Maize merged 14X	0.1	0.728971	1.44491
	0.2	1.45457	2.88633
	0.3	2.17844	4.3249
	0.4	2.89977	5.76097
	0.5	3.61914	7.19456
	0.6	4.33726	8.62645
	0.7	5.05357	10.0562
	0.8	5.76738	11.4845
	0.9	6.48121	12.9115
	1	7.1927	14.3365

## Sheet: SI4-Runtime_and_memory
Supplementary Data
Table SI-4: Runtime and memory usage for METHimpute on the different datasets.
Species	Lines	Sample	Coverage (in total X) (after removing duplicates)	Coverage (per cytosine) (after removing duplicates)	Chromosomes used for fitting	Runtime in [min]	Memory in [Gb]
Arabidopsis thaliana	Col-0	WT_replicate_2	40.6923	15.7414	chr1	12.89	14.0889
Arabidopsis thaliana	Col-0	WT_replicate_3	20.9572	8.58898	chr1	14.3818	13.6661
Arabidopsis thaliana	Col-0	Arabidopsis_merged	59.8346	23.2395	chr1	13.1195	13.6212
Oryza Sativa	Japonica nipponbare	NPB_1	17.7521	7.35388	chr1	42.8318	44.4046
Oryza Sativa	Japonica nipponbare	NPB_2	16.2808	6.88265	chr1	42.3958	44.4039
Oryza Sativa	Japonica nipponbare	NPB_3	10.3472	4.64056	chr1	42.5727	44.4045
Oryza Sativa	Japonica nipponbare	Rice_merged	43.8172	18.6125	chr1	41.9388	44.4045
Zea mays	B73	B73_rep_1	3.18309	1.60102	chr1	688.017	64.5855
Zea mays	B73	B73_rep_2	6.47897	3.25101	chr1	136.483	108.043
Zea mays	B73	B73_rep_3	4.683	2.40179	chr1	150.483	108.551
Zea mays	B73	Maize_merged	14.3365	7.22167	chr1	125.85	107.915

## Sheet: SI5-Emission_parameters
Supplementary Data
Table SI-5: Estimated emission parameters and conversion rates.
sample	context	p_Unmethylated	p_Methylated	conversion rate (chloroplast)	conversion rate (fitted)	M conversion rate (fitted)
Arabidopsis_merged	CAA	0.0107456	0.415163	0.990256	0.989254	0.584837
B73_rep_1	CAA	0.0361364	0.242708	0.955547	0.963864	0.757292
B73_rep_2	CAA	0.0653429	0.682254	0.969105	0.934657	0.317746
B73_rep_3	CAA	0.062772	0.705523	0.969804	0.937228	0.294477
Maize_merged	CAA	0.066686	0.62238	0.968086	0.933314	0.37762
NPB_1	CAA	0.0200869	0.467463	#N/A	0.979913	0.532537
NPB_2	CAA	0.0186377	0.461339	#N/A	0.981362	0.538661
NPB_3	CAA	0.020662	0.49471	#N/A	0.979338	0.50529
Rice_merged	CAA	0.0215544	0.467896	#N/A	0.978446	0.532104
WT_replicate_2	CAA	0.0110566	0.441131	0.988002	0.988943	0.558869
WT_replicate_3	CAA	0.00671719	0.321242	0.992237	0.993283	0.678758
Arabidopsis_merged	CCA|CHY	0.0111708	0.262027	0.98878	0.988829	0.737973
B73_rep_1	CCA|CHY	0.0128476	0.208371	0.975586	0.987152	0.791629
B73_rep_2	CCA|CHY	0.0323845	0.713157	0.978279	0.967615	0.286843
B73_rep_3	CCA|CHY	0.0295225	0.738891	0.978125	0.970477	0.261109
Maize_merged	CCA|CHY	0.0325233	0.650784	0.977942	0.967477	0.349216
NPB_1	CCA|CHY	0.0146472	0.435072	#N/A	0.985353	0.564928
NPB_2	CCA|CHY	0.0131254	0.426645	#N/A	0.986875	0.573355
NPB_3	CCA|CHY	0.0144052	0.455777	#N/A	0.985595	0.544223
Rice_merged	CCA|CHY	0.0164521	0.444178	#N/A	0.983548	0.555822
WT_replicate_2	CCA|CHY	0.0122069	0.296588	0.984985	0.987793	0.703412
WT_replicate_3	CCA|CHY	0.00448504	0.115241	0.992041	0.995515	0.884759
Arabidopsis_merged	CCG	0.0109019	0.401195	0.989705	0.989098	0.598805
B73_rep_1	CCG	0.0170016	0.572212	0.971219	0.982998	0.427788
B73_rep_2	CCG	0.0399209	0.591761	0.977286	0.960079	0.408239
B73_rep_3	CCG	0.0412204	0.615101	0.973754	0.95878	0.384899
Maize_merged	CCG	0.0430674	0.586689	0.975786	0.956933	0.413311
NPB_1	CCG	0.0213217	0.490004	#N/A	0.978678	0.509996
NPB_2	CCG	0.0169919	0.491013	#N/A	0.983008	0.508987
NPB_3	CCG	0.0148504	0.487509	#N/A	0.98515	0.512491
Rice_merged	CCG	0.0240473	0.497626	#N/A	0.975953	0.502374
WT_replicate_2	CCG	0.0119467	0.421353	0.986266	0.988053	0.578647
WT_replicate_3	CCG	0.00662244	0.342003	0.992959	0.993378	0.657997
Arabidopsis_merged	CG	0.0121718	0.856585	0.990454	0.987828	0.143415
B73_rep_1	CG	0.0253216	0.910081	0.953004	0.974678	0.089919
B73_rep_2	CG	0.0387886	0.884602	0.970152	0.961211	0.115398
B73_rep_3	CG	0.0348374	0.894458	0.963398	0.965163	0.105542
Maize_merged	CG	0.0337395	0.889443	0.967332	0.96626	0.110557
NPB_1	CG	0.0248319	0.923695	#N/A	0.975168	0.0763053
NPB_2	CG	0.0186424	0.93815	#N/A	0.981358	0.0618503
NPB_3	CG	0.0162094	0.936731	#N/A	0.983791	0.0632688
Rice_merged	CG	0.0210038	0.931859	#N/A	0.978996	0.0681409
WT_replicate_2	CG	0.0115748	0.86392	0.987509	0.988425	0.13608
WT_replicate_3	CG	0.010658	0.839932	0.993102	0.989342	0.160068
Arabidopsis_merged	CTA	0.0105304	0.399525	0.991128	0.98947	0.600475
B73_rep_1	CTA	0.0313674	0.264625	0.96851	0.968633	0.735375
B73_rep_2	CTA	0.0570788	0.700523	0.976224	0.942921	0.299477
B73_rep_3	CTA	0.0554754	0.738884	0.976822	0.944525	0.261116
Maize_merged	CTA	0.0576183	0.635482	0.975775	0.942382	0.364518
NPB_1	CTA	0.0220977	0.499727	#N/A	0.977902	0.500273
NPB_2	CTA	0.0207255	0.493504	#N/A	0.979274	0.506496
NPB_3	CTA	0.0226634	0.53252	#N/A	0.977337	0.46748
Rice_merged	CTA	0.0239747	0.502356	#N/A	0.976025	0.497644
WT_replicate_2	CTA	0.0115847	0.430572	0.988174	0.988415	0.569428
WT_replicate_3	CTA	0.00572811	0.311027	0.993512	0.994272	0.688973
Arabidopsis_merged	CWG	0.0107162	0.602218	0.990107	0.989284	0.397782
B73_rep_1	CWG	0.0323546	0.844177	0.95408	0.967645	0.155823
B73_rep_2	CWG	0.0433518	0.819212	0.970688	0.956648	0.180788
B73_rep_3	CWG	0.0417093	0.832254	0.964264	0.958291	0.167746
Maize_merged	CWG	0.0398753	0.821415	0.967606	0.960125	0.178585
NPB_1	CWG	0.0196701	0.811889	#N/A	0.98033	0.188111
NPB_2	CWG	0.0168883	0.827222	#N/A	0.983112	0.172778
NPB_3	CWG	0.0168265	0.838359	#N/A	0.983174	0.161641
Rice_merged	CWG	0.0186083	0.822687	#N/A	0.981392	0.177313
WT_replicate_2	CWG	0.0116292	0.619759	0.986821	0.988371	0.380241
WT_replicate_3	CWG	0.0075817	0.54967	0.993012	0.992418	0.45033
